# Supplementary material for: Escherichia coli Mono-Association Modulates Ionotropic Receptor-Dependent Behaviors in Drosophila melanogaster
Source: Insects. 2026 Mar 3;17(3):275. doi: 10.3390/insects17030275 (PMC13026950; doi:10.3390/insects17030275)
Supplement: Supplementary file 1 [file insects-17-00275-s001.zip]

Archive with 1 entries (1 files):
- insects-4115868-supplementary.pdf
